# Supplementary material for: Comparative Transcriptome Analysis of the Pest Galeruca daurica (Coleoptera: Chrysomelidae) Larvae in Response to Six Main Metabolites from Allium mongolicum (Liliaceae)
Source: Insects. 2024 Oct 29;15(11):847. doi: 10.3390/insects15110847 (PMC11594626; doi:10.3390/insects15110847)
Supplement: Supplementary file 1 [file insects-15-00847-s001.zip]

Archive with 5 entries (5 files):
- Table S3 Statistical table of sequencing data.pdf
- Table S4 Differentially expressed genes.xlsx
- Fig.S1.jpg
- Table S1 List of Chemical and solvent information.pdf
- Table S2 List of primers of qRT-PCR.pdf
