# Supplementary material for: Comparative Transcriptome Analysis of the Pest Galeruca daurica (Coleoptera: Chrysomelidae) Larvae in Response to Six Main Metabolites from Allium mongolicum (Liliaceae)
Source: Insects. 2024 Oct 29;15(11):847. doi: 10.3390/insects15110847 (PMC11594626; doi:10.3390/insects15110847)
Supplement: Supplementary file 1 [file insects-15-00847-s001.zip › Table S4 Differentially expressed genes.xlsx]

## Sheet: Sheet1
Gal VS DMSO
Gene_id	readcount_BRT	readcount_DMSO	log2FoldChange	pval	padj	NR_ID	NR_ACC	NR_Score	NR_Evalue	NR_Description
TRINITY_DN35455_c0_g1	158.785	49.2017	1.6903	4.7182e-06	0.024395	gi|531447909|gb|AGT57849.1|	AGT57849	551	0	cytochrome P450 6bq15, partial [Leptinotarsa decemlineata]
TRINITY_DN36087_c0_g1	0	30.4305	#NAME?	4.6266e-06	0.024395	-	-	-	-	-
TRINITY_DN37058_c0_g1	11916.4	11.4655	10.021	2.2434e-07	0.0032864	-	-	-	-	-
TRINITY_DN40574_c0_g1	1635.59	665.438	1.2974	6.0427e-06	0.027914	-	-	-	-	-
TRINITY_DN41133_c0_g3	8069.01	2422.1	1.7361	3.9044e-08	0.00085796	gi|478265782|gb|ENN82585.1|	ENN82585	135	2.03e-36	hypothetical protein YQE_01043, partial [Dendroctonus ponderosae]
TRINITY_DN41133_c0_g4	8165.93	1926.81	2.0834	3.6725e-06	0.02152	gi|478265782|gb|ENN82585.1|	ENN82585	122	2.27e-31	hypothetical protein YQE_01043, partial [Dendroctonus ponderosae]
TRINITY_DN42568_c3_g2	531.523	198.384	1.4218	3.5101e-06	0.02152	gi|91089929|ref|XP_973045.1|	XP_973045	105	6.14e-26	PREDICTED: uncharacterized protein LOC661814 [Tribolium castaneum]
TRINITY_DN43183_c0_g3	1570.15	154.326	3.3469	5.4047e-16	4.7506e-11	-	-	-	-	-
TRINITY_DN43542_c1_g3	3319.91	1124.91	1.5613	3.704e-07	0.0043376	-	-	-	-	-
TRINITY_DN44485_c1_g3	82.7911	17.2239	2.2651	3.1584e-06	0.021355	gi|91084407|ref|XP_967001.1|	XP_967001	168	5.71e-47	PREDICTED: uncharacterized protein LOC655368 [Tribolium castaneum]
TRINITY_DN44829_c4_g1	79.1774	264.118	-1.738	3.9479e-07	0.0043376	gi|939689056|ref|XP_014288451.1|	XP_014288451	61.2	4.47e-08	uncharacterized protein LOC106688482 [Halyomorpha halys]
TRINITY_DN44890_c0_g1	695.725	280.084	1.3127	6.3515e-06	0.027914	gi|959478400|gb|ALR72516.1|	ALR72516	60.5	2.11e-10	chemosensory protein 2 [Colaphellus bowringi]
TRINITY_DN45086_c2_g1	329.287	803.047	-1.2861	7.1719e-06	0.030018	gi|91089913|ref|XP_972686.1|	XP_972686	473	1.39e-154	PREDICTED: facilitated trehalose transporter Tret1 isoform X1 [Tribolium castaneum]
TRINITY_DN45609_c1_g1	971.13	285.941	1.7639	2.2336e-09	7.9341e-05	gi|91077286|ref|XP_974471.1|	XP_974471	171	2.09e-44	PREDICTED: probable phosphoserine aminotransferase [Tribolium castaneum]
TRINITY_DN46621_c2_g1	155.032	37.088	2.0635	2.1588e-06	0.015813	gi|7327281|gb|AAB26437.2|	AAB26437	50.4	3.17e-28	reverse transcriptase homolog [Chironomus thummi]
TRINITY_DN47514_c1_g1	425.469	145.616	1.5469	1.0535e-06	0.0084183	gi|546670645|gb|ERL83328.1|	ERL83328	179	6.53e-50	hypothetical protein D910_00223, partial [Dendroctonus ponderosae]
TRINITY_DN48820_c3_g4	81.2994	8.79112	3.2091	2.708e-09	7.9341e-05	gi|546672298|gb|ERL84225.1|	ERL84225	129	1.92e-34	hypothetical protein D910_01603 [Dendroctonus ponderosae]
TRINITY_DN48997_c2_g1	11.2378	78.6753	-2.8076	7.9712e-07	0.0070498	-	-	-	-	-
TRINITY_DN49428_c2_g2	105.062	19.6815	2.4163	1.4207e-07	0.0024974	-	-	-	-	-
TRINITY_DN53333_c1_g3	21.6132	0	Inf	8.0206e-07	0.0070498	-	-	-	-	-
TRINITY_DN53625_c0_g1	55.569	9.4266	2.5595	5.3455e-06	0.026103	-	-	-	-	-
Glc VS DMSO
Gene_id	readcount_PTT	readcount_DMSO	log2FoldChange	pval	padj	NR_ID	NR_ACC	NR_Score	NR_Evalue	NR_Description
TRINITY_DN15671_c0_g1	0	141.474	#NAME?	5.2398e-24	2.1646e-19	gi|225708668|gb|ACO10180.1|	ACO10180	73.2	1.61e-14	Hemoglobin subunit beta [Caligus rogercresseyi]
TRINITY_DN16561_c0_g1	0	16.3932	#NAME?	2.0464e-05	0.031203	gi|225711622|gb|ACO11657.1|	ACO11657	321	1.65e-106	Ferritin, heavy subunit [Caligus rogercresseyi]
TRINITY_DN18480_c0_g1	0	24.0508	#NAME?	1.9852e-07	0.00068688	gi|225708668|gb|ACO10180.1|	ACO10180	83.2	1.88e-18	Hemoglobin subunit beta [Caligus rogercresseyi]
TRINITY_DN18800_c0_g1	88.248	0	Inf	3.8449e-08	0.00015906	-	-	-	-	-
TRINITY_DN26776_c0_g1	0	16.2539	#NAME?	2.1385e-05	0.032064	gi|3914914|sp|O43999.3|RS3A_EIMTE	O43999	504	0	RecName: Full=40S ribosomal protein S3a; AltName: Full=EtS3a
TRINITY_DN29472_c0_g1	0	26.1258	#NAME?	7.7062e-06	0.013867	gi|283464107|gb|ADB22637.1|	ADB22637	134	2.06e-31	selenoprotein P, partial [Saccoglossus kowalevskii]
TRINITY_DN31855_c0_g1	117.409	23.9062	2.2961	1.0403e-05	0.017659	gi|546685737|gb|ERL95192.1|	ERL95192	50.8	8.96e-06	hypothetical protein D910_12460 [Dendroctonus ponderosae]
TRINITY_DN33803_c0_g1	29.011	121.961	-2.0717	1.0148e-05	0.017556	gi|1004399634|gb|KYB27341.1|	KYB27341	50.8	7.77e-07	hypothetical protein TcasGA2_TC033203 [Tribolium castaneum]
TRINITY_DN34290_c0_g1	434.94	149.301	1.5426	3.6908e-05	0.047433	-	-	-	-	-
TRINITY_DN34342_c1_g1	0	19.4108	#NAME?	6.962e-06	0.013193	gi|873228375|emb|CEM15978.1|	CEM15978	366	2.55e-122	unnamed protein product [Vitrella brassicaformis CCMP3155]
TRINITY_DN35578_c0_g1	202.419	4.27005	5.5669	5.0573e-06	0.010833	gi|50812161|ref|YP_054532.1|	YP_054532	624	0	cytochrome c oxidase subunit I (mitochondrion) [Thermobia domestica]
TRINITY_DN36087_c0_g1	0	28.6923	#NAME?	7.7947e-06	0.013867	-	-	-	-	-
TRINITY_DN37663_c0_g1	0	16.1378	#NAME?	2.4623e-05	0.035727	gi|501291040|dbj|BAN20290.1|	BAN20290	452	3.96e-159	ribosomal protein L5 [Riptortus pedestris]
TRINITY_DN38022_c1_g1	26.1281	0.987045	4.7263	6.4104e-06	0.012815	gi|241830514|ref|XP_002414808.1|	XP_002414808	397	7.57e-123	Hsp90 protein, putative [Ixodes scapularis]
TRINITY_DN38783_c0_g1	20.5376	0.28865	6.1528	7.8611e-06	0.013867	gi|999986847|gb|KXJ25976.1|	KXJ25976	360	1.32e-124	40S ribosomal protein S6 [Exaiptasia pallida]
TRINITY_DN39680_c0_g2	335.72	6.21429	5.7555	4.8162e-06	0.010568	gi|156511197|gb|ABU68799.1|	ABU68799	408	9.11e-126	cytochrome b, partial (mitochondrion) [Tetrahymena thermophila]
TRINITY_DN39707_c3_g1	0	55.2712	#NAME?	1.7979e-14	2.3106e-10	gi|225711622|gb|ACO11657.1|	ACO11657	291	4.44e-98	Ferritin, heavy subunit [Caligus rogercresseyi]
TRINITY_DN39707_c3_g2	0	27.1743	#NAME?	2.5692e-08	0.00011556	gi|225711622|gb|ACO11657.1|	ACO11657	268	7.38e-89	Ferritin, heavy subunit [Caligus rogercresseyi]
TRINITY_DN39747_c1_g1	19.7349	0	Inf	2.8476e-06	0.0067415	gi|954202178|gb|KRX12343.1|	KRX12343	502	1.88e-179	Chlorophyll a-b binding protein 40, chloroplastic [Trichinella nelsoni]
TRINITY_DN39947_c0_g4	27.6299	0	Inf	1.7668e-05	0.027404	gi|919058503|ref|XP_013411130.1|	XP_013411130	435	8.06e-153	40S ribosomal protein S2 [Lingula anatina]
TRINITY_DN40461_c0_g1	5708.46	2254.19	1.3405	3.2671e-05	0.043223	gi|1051361487|gb|AOA60275.1|	AOA60275	199	3.7e-59	glutathione S transferase, partial [Colaphellus bowringi]
TRINITY_DN40789_c2_g1	203.889	41.7758	2.287	3.8899e-08	0.00015906	gi|795019110|ref|XP_011859469.1|	XP_011859469	168	4.69e-47	PREDICTED: uncharacterized protein LOC105556964, partial [Vollenhovia emeryi]
TRINITY_DN40861_c3_g1	100.864	26.7579	1.9144	3.4507e-05	0.044991	gi|780617229|ref|XP_011699550.1|	XP_011699550	155	1.6e-44	PREDICTED: RNA-directed DNA polymerase from mobile element jockey-like [Wasmannia auropunctata]
TRINITY_DN41293_c2_g1	92.0154	0.577301	7.3164	3.8638e-05	0.048277	gi|60257805|gb|AAX15692.1|	AAX15692	242	3.28e-70	NADH dehydrogenase subunit 1 (mitochondrion) [Branchiostoma belcheri]
TRINITY_DN41932_c0_g1	579.709	2227.42	-1.942	2.4897e-08	0.00011556	gi|961349806|gb|ALR99797.1|	ALR99797	77	9.7e-16	putative antimicrobial peptide acaloleptin A, partial [Phaedon cochleariae]
TRINITY_DN42568_c3_g2	554.548	186.917	1.5689	1.6416e-05	0.02591	gi|91089929|ref|XP_973045.1|	XP_973045	105	6.14e-26	PREDICTED: uncharacterized protein LOC661814 [Tribolium castaneum]
TRINITY_DN42965_c0_g2	146.625	36.5192	2.0054	6.8817e-06	0.013193	gi|1059422225|ref|XP_017783772.1|	XP_017783772	73.6	9.35e-15	PREDICTED: glycine-rich protein-like [Nicrophorus vespilloides]
TRINITY_DN43034_c1_g2	2334.75	8618.93	-1.8842	8.9899e-09	5.0547e-05	-	-	-	-	-
TRINITY_DN44105_c0_g1	0	36.1109	#NAME?	2.1512e-10	1.9352e-06	gi|289183251|ref|YP_003457231.1|	YP_003457231	684	0	cytochrome c oxidase subunit I [Echinocardium cordatum]
TRINITY_DN44237_c0_g1	0	131.598	#NAME?	3.8056e-26	3.4236e-21	-	-	-	-	-
TRINITY_DN44238_c2_g4	0	30.4788	#NAME?	8.8772e-08	0.00033276	gi|1004403401|gb|KYB29556.1|	KYB29556	827	0	Elongation factor 1-alpha 1-like Protein [Tribolium castaneum]
TRINITY_DN44434_c0_g2	177.171	20.4244	3.1168	3.1745e-09	2.3799e-05	-	-	-	-	-
TRINITY_DN44555_c0_g1	41.8719	215.123	-2.3611	1.4869e-08	7.4315e-05	gi|531454219|gb|AGT57869.1|	AGT57869	661	0	Kruppel-like protein 1 [Leptinotarsa decemlineata]
TRINITY_DN44606_c2_g2	220.27	16.8976	3.7044	1.6362e-09	1.3382e-05	gi|675861364|ref|XP_009016242.1|	XP_009016242	95.9	7.93e-71	hypothetical protein HELRODRAFT_171263 [Helobdella robusta]
TRINITY_DN45067_c2_g1	237.295	55.6593	2.092	8.9031e-07	0.0025029	gi|951577035|ref|XP_014486421.1|	XP_014486421	160	1.93e-48	PREDICTED: uncharacterized protein LOC106750528 [Dinoponera quadriceps]
TRINITY_DN45086_c2_g1	212.359	756.657	-1.8331	2.603e-07	0.00086732	gi|91089913|ref|XP_972686.1|	XP_972686	473	1.39e-154	PREDICTED: facilitated trehalose transporter Tret1 isoform X1 [Tribolium castaneum]
TRINITY_DN46537_c0_g6	60.247	2.62442	4.5208	4.5596e-09	2.9408e-05	gi|943967085|ref|XP_014365539.1|	XP_014365539	106	3.19e-24	PREDICTED: RNA-directed DNA polymerase from mobile element jockey-like [Papilio machaon]
TRINITY_DN47440_c2_g2	275.269	890.519	-1.6938	1.0029e-06	0.0027341	gi|642922911|ref|XP_008200448.1|	XP_008200448	60.1	7.39e-07	PREDICTED: RNA polymerase II degradation factor 1 [Tribolium castaneum]
TRINITY_DN47545_c0_g1	39.777	2.19806	4.1776	1.7132e-06	0.0044036	gi|1067080392|ref|XP_018023932.1|	XP_018023932	56.6	1.48e-06	PREDICTED: RNA-directed DNA polymerase from mobile element jockey-like [Hyalella azteca]
TRINITY_DN47558_c5_g1	388.31	88.8174	2.1283	3.1041e-06	0.0071604	gi|7327281|gb|AAB26437.2|	AAB26437	207	6.81e-57	reverse transcriptase homolog [Chironomus thummi]
TRINITY_DN47604_c4_g2	445.648	1256.97	-1.496	5.8431e-06	0.012123	gi|1059377176|ref|XP_017774227.1|	XP_017774227	52.4	7.52e-06	PREDICTED: keratin, type I cytoskeletal 9-like [Nicrophorus vespilloides]
TRINITY_DN48039_c0_g3	187.835	34.4982	2.4449	1.0928e-08	5.7831e-05	gi|795017823|ref|XP_011858995.1|	XP_011858995	69.7	1.37e-59	PREDICTED: uncharacterized protein LOC105556507 [Vollenhovia emeryi]
TRINITY_DN48140_c0_g2	3114.91	10100.2	-1.6971	3.7364e-07	0.0012005	gi|309318773|dbj|BAJ23047.1|	BAJ23047	206	3.34e-62	peptidoglycan-recognition protein-SC2 [Tenebrio molitor]
TRINITY_DN48606_c0_g2	479.554	1896.91	-1.9839	3.2084e-05	0.04308	-	-	-	-	-
TRINITY_DN48997_c2_g1	0	74.126	#NAME?	5.6887e-18	1.0235e-13	-	-	-	-	-
TRINITY_DN49318_c0_g3	14.3179	78.1657	-2.4487	2.8107e-06	0.0067415	gi|1008453123|ref|XP_015839259.1|	XP_015839259	803	0	PREDICTED: mushroom body large-type Kenyon cell-specific protein 1 isoform X3 [Tribolium castaneum]
TRINITY_DN49596_c4_g1	38.0574	0	Inf	2.5244e-05	0.036047	gi|873232530|emb|CEM04838.1|	CEM04838	436	6.43e-148	unnamed protein product [Vitrella brassicaformis CCMP3155]
TRINITY_DN49745_c1_g1	1214.22	310.838	1.9658	1.4477e-07	0.00052096	gi|270012872|gb|EFA09320.1|	EFA09320	194	2.14e-48	hypothetical protein TcasGA2_TC001646 [Tribolium castaneum]
TRINITY_DN50186_c0_g2	263.718	2087.93	-2.985	4.5239e-17	6.783e-13	gi|642911159|ref|XP_008200605.1|	XP_008200605	583	0	PREDICTED: proclotting enzyme [Tribolium castaneum]
TRINITY_DN50415_c1_g5	94.7828	312.02	-1.7189	4.5474e-06	0.010227	gi|946620975|gb|ALM23644.1|	ALM23644	2757	0	chitin synthetase 1a [Leptinotarsa decemlineata]
TRINITY_DN50594_c0_g1	1.79029	29.4356	-4.0393	1.2542e-05	0.020514	gi|343476917|emb|CCD12124.1|	CCD12124	60.8	3.69e-45	unnamed protein product [Trypanosoma congolense IL3000]
TRINITY_DN51260_c1_g3	2.98686	53.5809	-4.165	6.2154e-09	3.7276e-05	-	-	-	-	-
TRINITY_DN51648_c0_g1	9761.46	3312.43	1.5592	1.5361e-06	0.0040644	gi|961117099|ref|XP_014781155.1|	XP_014781155	77.8	1.04e-12	PREDICTED: insulin-like growth factor-binding protein complex acid labile subunit, partial [Octopus bimaculoides]
TRINITY_DN51648_c0_g2	5626.31	2166.53	1.3768	2.9167e-05	0.040368	gi|260795140|ref|XP_002592564.1|	XP_002592564	89.7	5.02e-17	hypothetical protein BRAFLDRAFT_68886 [Branchiostoma floridae]
TRINITY_DN52517_c0_g1	1027.59	368.766	1.4785	1.1475e-05	0.019117	-	-	-	-	-
TRINITY_DN53773_c1_g3	250.272	62.0144	2.0128	4.1514e-07	0.0012878	gi|815765278|ref|XP_012229862.1|	XP_012229862	208	2.5e-65	PREDICTED: uncharacterized protein LOC105676473, partial [Linepithema humile]
TRINITY_DN53773_c1_g6	199.274	49.3587	2.0134	7.372e-07	0.0022107	gi|1009371670|gb|KYM95896.1|	KYM95896	148	1.67e-42	hypothetical protein ALC62_13459 [Cyphomyrmex costatus]
TRINITY_DN53781_c0_g6	84.2858	17.4251	2.2741	7.0394e-06	0.013193	gi|1032728259|ref|XP_016842191.1|	XP_016842191	139	3.15e-36	PREDICTED: uncharacterized protein LOC107981297 [Nasonia vitripennis]
TRINITY_DN55189_c3_g4	622.161	117.713	2.402	2.0859e-10	1.9352e-06	gi|91094593|ref|XP_970561.1|	XP_970561	372	1.27e-120	PREDICTED: cytochrome P450 6k1 [Tribolium castaneum]
TRINITY_DN55370_c5_g1	857.897	294.079	1.5446	1.3425e-05	0.021567	gi|1009373394|gb|KYM97252.1|	KYM97252	197	5.37e-162	hypothetical protein ALC62_12066 [Cyphomyrmex costatus]
TRINITY_DN55435_c0_g1	1202.28	297.589	2.0144	4.5764e-09	2.9408e-05	gi|795014106|ref|XP_011883766.1|	XP_011883766	184	9.39e-56	PREDICTED: uncharacterized protein LOC105570924 [Vollenhovia emeryi]
TRINITY_DN55931_c3_g1	290.057	68.3235	2.0859	2.7778e-05	0.039046	gi|1032728259|ref|XP_016842191.1|	XP_016842191	74.7	2.74e-13	PREDICTED: uncharacterized protein LOC107981297 [Nasonia vitripennis]
TRINITY_DN55931_c3_g2	87.9159	17.07	2.3647	2.3003e-06	0.0057482	gi|1009383222|gb|KYN05852.1|	KYN05852	120	2.77e-31	hypothetical protein ALC62_03213, partial [Cyphomyrmex costatus]
TRINITY_DN60817_c0_g1	18.3347	0	Inf	5.9291e-06	0.012123	gi|313225004|emb|CBY20797.1|	CBY20797	94.7	1.59e-16	unnamed protein product [Oikopleura dioica]
TRINITY_DN61411_c0_g1	0	227.373	#NAME?	7.2184e-24	2.1646e-19	gi|225708668|gb|ACO10180.1|	ACO10180	102	1.09e-25	Hemoglobin subunit beta [Caligus rogercresseyi]
TRINITY_DN6439_c0_g1	0	26.2239	#NAME?	4.9112e-08	0.0001921	gi|291222373|ref|XP_002731189.1|	XP_002731189	667	0	PREDICTED: probable ATP-dependent RNA helicase DDX17-like [Saccoglossus kowalevskii]
TRINITY_DN66415_c0_g1	15.8613	0	Inf	3.2071e-05	0.04308	gi|198435763|ref|XP_002131973.1|	XP_002131973	82.8	1.05e-14	claudin-4-like isoform X4 [Ciona intestinalis]
TRINITY_DN66982_c0_g1	81.4239	0	Inf	6.7524e-11	7.5932e-07	gi|999982028|gb|KXJ21180.1|	KXJ21180	357	1.23e-111	Solute carrier family 13 member 3 [Exaiptasia pallida]
TRINITY_DN68016_c0_g1	20.4475	0	Inf	2.2524e-05	0.033218	gi|954201121|gb|KRX11917.1|	KRX11917	138	3.78e-38	Galactinol synthase 1, partial [Trichinella nelsoni]
TRINITY_DN68586_c0_g1	0	94.5985	#NAME?	3.087e-21	6.9429e-17	gi|27764591|gb|AAO22146.1|	AAO22146	71.6	5.9e-13	31 kDa antigen [Plasmodium berghei]
TRINITY_DN78688_c0_g1	15.3609	0	Inf	3.7757e-05	0.047841	gi|768450513|ref|XP_011567402.1|	XP_011567402	283	3.35e-89	PREDICTED: glyceraldehyde-3-phosphate dehydrogenase, cytosolic-like [Plutella xylostella]
TRINITY_DN9403_c0_g1	0	21.4247	#NAME?	8.5767e-07	0.0024889	gi|27764591|gb|AAO22146.1|	AAO22146	186	2.23e-57	31 kDa antigen [Plasmodium berghei]
Rham vs DMSO
Gene_id	readcount_SLT	readcount_DMSO	log2FoldChange	pval	padj	NR_ID	NR_ACC	NR_Score	NR_Evalue	NR_Description
TRINITY_DN13549_c0_g1	19.4085	0	Inf	1.1161e-05	0.013793	-	-	-	-	-
TRINITY_DN18480_c0_g1	0	23.6543	#NAME?	1.167e-06	0.0018975	gi|225708668|gb|ACO10180.1|	ACO10180	83.2	1.88e-18	Hemoglobin subunit beta [Caligus rogercresseyi]
TRINITY_DN23040_c0_g1	28.0223	0.686732	5.3507	2.5309e-06	0.0036652	gi|291242757|ref|XP_002741272.1|	XP_002741272	848	0	PREDICTED: tubulin beta chain-like [Saccoglossus kowalevskii]
TRINITY_DN28694_c0_g1	31.7039	0	Inf	1.0743e-08	3.0172e-05	gi|260835986|ref|XP_002612988.1|	XP_002612988	266	4.38e-78	hypothetical protein BRAFLDRAFT_74778 [Branchiostoma floridae]
TRINITY_DN28935_c0_g1	0	17.5143	#NAME?	3.2153e-05	0.033112	-	-	-	-	-
TRINITY_DN30182_c0_g1	23.1982	0	Inf	1.2134e-06	0.0019389	gi|919011323|ref|XP_013390099.1|	XP_013390099	305	1.09e-95	annexin-B12 [Lingula anatina]
TRINITY_DN32087_c0_g1	55.5759	0	Inf	7.7093e-14	4.4658e-10	gi|585654185|ref|XP_006815251.1|	XP_006815251	77.8	2.37e-11	PREDICTED: fibronectin-like [Saccoglossus kowalevskii]
TRINITY_DN32500_c0_g1	33.7909	0.569005	5.892	1.4325e-07	0.00030176	gi|485601342|pdb|3J39|QQ	3J39_QQ	413	1.62e-144	Chain q, Structure Of The D. Melanogaster 60s Ribosomal Proteins
TRINITY_DN33803_c0_g1	15.3895	120.01	-2.9631	8.0799e-10	2.7736e-06	gi|1004399634|gb|KYB27341.1|	KYB27341	50.8	7.77e-07	hypothetical protein TcasGA2_TC033203 [Tribolium castaneum]
TRINITY_DN34342_c1_g1	0	19.0901	#NAME?	1.6476e-05	0.01933	gi|873228375|emb|CEM15978.1|	CEM15978	366	2.55e-122	unnamed protein product [Vitrella brassicaformis CCMP3155]
TRINITY_DN34343_c0_g2	19.8108	0	Inf	9.0136e-06	0.011289	gi|829081345|ref|XP_012647088.1|	XP_012647088	474	6.75e-164	LGT, LDH, L-lactate dehydrogenase [Babesia microti strain RI]
TRINITY_DN35578_c0_g1	195.347	4.19581	5.5409	1.4471e-16	1.2193e-12	gi|50812161|ref|YP_054532.1|	YP_054532	624	0	cytochrome c oxidase subunit I (mitochondrion) [Thermobia domestica]
TRINITY_DN35578_c0_g2	131.981	29.3555	2.1686	7.1711e-07	0.001254	gi|50812161|ref|YP_054532.1|	YP_054532	654	0	cytochrome c oxidase subunit I (mitochondrion) [Thermobia domestica]
TRINITY_DN35592_c0_g1	255.746	65.137	1.9732	8.143e-08	0.00018073	gi|998254501|gb|AMK38873.1|	AMK38873	164	1.66e-49	heat shock protein 23, partial [Colaphellus bowringi]
TRINITY_DN36087_c0_g1	0	28.2192	#NAME?	8.3532e-06	0.010753	-	-	-	-	-
TRINITY_DN36087_c1_g5	25.2034	0.367382	6.1002	2.2943e-06	0.0033752	-	-	-	-	-
TRINITY_DN36269_c0_g1	124.863	332.693	-1.4138	2.2127e-05	0.024709	-	-	-	-	-
TRINITY_DN36995_c0_g2	43.9185	4.44075	3.306	8.0738e-06	0.010539	gi|289183193|ref|YP_003457177.1|	YP_003457177	230	1.94e-74	cytochrome c oxidase subunit II [Balanoglossus clavigerus]
TRINITY_DN37331_c0_g1	24.3166	0.936387	4.6987	3.6926e-05	0.0372	gi|999969967|gb|KXJ09141.1|	KXJ09141	719	0	Alpha-enolase [Exaiptasia pallida]
TRINITY_DN37441_c0_g1	28.1304	0	Inf	7.0455e-08	0.00016325	gi|225711660|gb|ACO11676.1|	ACO11676	437	3.17e-154	60S ribosomal protein L7a [Caligus rogercresseyi]
TRINITY_DN37534_c0_g1	27.9058	1.49221	4.225	3.1684e-05	0.032995	gi|241616200|ref|XP_002407917.1|	XP_002407917	282	6.72e-95	cyclophilin A, putative [Ixodes scapularis]
TRINITY_DN38554_c0_g5	142.699	33.753	2.0799	4.226e-05	0.041668	gi|1004400356|gb|KYB27754.1|	KYB27754	191	1.72e-56	Nose resistant to fluoxetine protein 6-like Protein [Tribolium castaneum]
TRINITY_DN38668_c0_g1	41.6691	1.9905	4.3878	1.8435e-07	0.0003797	gi|241998026|ref|XP_002433656.1|	XP_002433656	1098	0	heat shock protein, putative [Ixodes scapularis]
TRINITY_DN38783_c0_g1	21.2471	0.284502	6.2227	1.7822e-05	0.020647	gi|999986847|gb|KXJ25976.1|	KXJ25976	360	1.32e-124	40S ribosomal protein S6 [Exaiptasia pallida]
TRINITY_DN38797_c1_g2	27.8552	0.284502	6.6134	5.8245e-07	0.0010585	gi|1005442907|ref|XP_015758796.1|	XP_015758796	441	1.1e-156	PREDICTED: 40S ribosomal protein S3 [Acropora digitifera]
TRINITY_DN38912_c1_g1	24.7705	0	Inf	5.3331e-07	0.00099031	gi|158187860|gb|ABW23219.1|	ABW23219	276	9.2e-91	ribosomal protein rpl13a [Eurythoe complanata]
TRINITY_DN38999_c1_g1	20.9798	183.28	-3.127	8.355e-13	3.8718e-09	gi|861605932|gb|KMQ84424.1|	KMQ84424	46.6	5.85e-51	transposable element tc3 transposase [Lasius niger]
TRINITY_DN39102_c2_g1	20.3566	0	Inf	6.3771e-06	0.0084435	gi|126697486|gb|ABO26700.1|	ABO26700	366	2.87e-127	ribosomal protein l10 [Haliotis discus discus]
TRINITY_DN39102_c2_g3	18.5875	0	Inf	1.8837e-05	0.021554	gi|908504433|ref|XP_013063478.1|	XP_013063478	428	3.54e-151	PREDICTED: 60S ribosomal protein L8 [Biomphalaria glabrata]
TRINITY_DN39246_c0_g1	41.1729	1.60993	4.6766	8.1897e-08	0.00018073	gi|700676003|gb|AIU97795.1|	AIU97795	550	0	glyceraldehyde-3-phosphate dehydrogenase [Anomala corpulenta]
TRINITY_DN39680_c0_g2	405.917	6.10242	6.0557	2.8394e-40	8.7722e-36	gi|156511197|gb|ABU68799.1|	ABU68799	408	9.11e-126	cytochrome b, partial (mitochondrion) [Tetrahymena thermophila]
TRINITY_DN39680_c0_g3	71.201	15.0895	2.2384	4.1239e-05	0.041099	gi|156511197|gb|ABU68799.1|	ABU68799	493	1.35e-157	cytochrome b, partial (mitochondrion) [Tetrahymena thermophila]
TRINITY_DN39697_c0_g1	58.119	181.202	-1.6405	4.5278e-05	0.043714	-	-	-	-	-
TRINITY_DN39707_c1_g1	24.9826	0	Inf	4.5905e-07	0.00088637	gi|225711622|gb|ACO11657.1|	ACO11657	295	1.69e-99	Ferritin, heavy subunit [Caligus rogercresseyi]
TRINITY_DN39708_c4_g1	8.21895	98.0166	-3.576	1.5956e-06	0.0024244	-	-	-	-	-
TRINITY_DN39844_c0_g1	44.4689	0.284502	7.2882	1.253e-10	4.8388e-07	gi|762139127|ref|XP_011452905.1|	XP_011452905	407	3.54e-127	PREDICTED: acyl-CoA desaturase isoform X2 [Crassostrea gigas]
TRINITY_DN39947_c0_g4	32.1801	0	Inf	9.3636e-09	2.712e-05	gi|919058503|ref|XP_013411130.1|	XP_013411130	435	8.06e-153	40S ribosomal protein S2 [Lingula anatina]
TRINITY_DN39997_c2_g1	13695.3	53701.1	-1.9713	2.927e-12	1.2331e-08	gi|559163445|gb|AHB11276.1|	AHB11276	173	2.84e-51	attacin-like immune protein [Diabrotica virgifera virgifera]
TRINITY_DN40276_c1_g1	272.364	9124.69	-5.0662	4.8975e-16	3.7826e-12	gi|961349806|gb|ALR99797.1|	ALR99797	72.4	3.6e-15	putative antimicrobial peptide acaloleptin A, partial [Phaedon cochleariae]
TRINITY_DN40276_c1_g2	12.7683	214.47	-4.0701	1.2283e-05	0.01498	gi|116876|sp|P80032.1|COLE_ZOPAT	P80032	70.1	1.34e-13	RecName: Full=Coleoptericin
TRINITY_DN40440_c0_g1	26.8458	1.22089	4.4587	2.5568e-05	0.027555	gi|951562173|ref|XP_014479982.1|	XP_014479982	1087	0	PREDICTED: heat shock protein 83 [Dinoponera quadriceps]
TRINITY_DN40464_c0_g1	360.736	6499.87	-4.1714	3.7845e-08	8.9939e-05	gi|559163445|gb|AHB11276.1|	AHB11276	128	2.13e-36	attacin-like immune protein [Diabrotica virgifera virgifera]
TRINITY_DN40629_c4_g1	1418.98	49428.2	-5.1224	2.1609e-08	5.413e-05	gi|961349806|gb|ALR99797.1|	ALR99797	80.5	4.31e-18	putative antimicrobial peptide acaloleptin A, partial [Phaedon cochleariae]
TRINITY_DN41293_c2_g1	109.371	0.569005	7.5866	2.1251e-21	2.462e-17	gi|60257805|gb|AAX15692.1|	AAX15692	242	3.28e-70	NADH dehydrogenase subunit 1 (mitochondrion) [Branchiostoma belcheri]
TRINITY_DN41932_c0_g1	72.4275	2192.77	-4.9201	1.2896e-25	2.9881e-21	gi|961349806|gb|ALR99797.1|	ALR99797	77	9.7e-16	putative antimicrobial peptide acaloleptin A, partial [Phaedon cochleariae]
TRINITY_DN42208_c2_g1	3483.4	11691.1	-1.7468	5.5338e-06	0.0074332	-	-	-	-	-
TRINITY_DN42208_c2_g3	109.716	445.984	-2.0232	1.94e-09	5.9934e-06	-	-	-	-	-
TRINITY_DN42458_c5_g1	20.9107	507.501	-4.6011	5.4649e-06	0.0074332	-	-	-	-	-
TRINITY_DN42458_c5_g3	0.940692	119.933	-6.9943	2.2296e-10	8.2657e-07	-	-	-	-	-
TRINITY_DN43034_c1_g2	1559.52	8485.49	-2.4439	2.8451e-17	2.6369e-13	-	-	-	-	-
TRINITY_DN43251_c2_g2	13.4348	226.601	-4.0761	2.2451e-05	0.024772	-	-	-	-	-
TRINITY_DN43516_c0_g1	26.7795	0.958047	4.8049	1.3838e-05	0.016656	gi|443711432|gb|ELU05220.1|	ELU05220	723	0	hypothetical protein CAPTEDRAFT_180936 [Capitella teleta]
TRINITY_DN44238_c2_g2	173.766	34.6055	2.3281	1.5523e-08	3.9964e-05	gi|380040085|gb|AFD32551.1|	AFD32551	821	0	elongation factor 1 alpha, partial [Macrocallista sp. JV-2012]
TRINITY_DN44245_c0_g1	19.1184	728.625	-5.2521	1.1762e-08	3.2062e-05	gi|961349806|gb|ALR99797.1|	ALR99797	73.6	1.37e-15	putative antimicrobial peptide acaloleptin A, partial [Phaedon cochleariae]
TRINITY_DN44254_c0_g1	3506.8	85310.4	-4.6045	2.0025e-15	1.4277e-11	gi|961349806|gb|ALR99797.1|	ALR99797	82.4	2.45e-18	putative antimicrobial peptide acaloleptin A, partial [Phaedon cochleariae]
TRINITY_DN44670_c0_g2	346.393	128.025	1.436	1.5843e-05	0.018826	gi|91081249|ref|XP_975650.1|	XP_975650	209	5.32e-65	PREDICTED: membrane-associated progesterone receptor component 1 [Tribolium castaneum]
TRINITY_DN44695_c0_g1	366.379	1018.81	-1.4755	7.9425e-07	0.0013632	gi|309318773|dbj|BAJ23047.1|	BAJ23047	218	3.55e-65	peptidoglycan-recognition protein-SC2 [Tenebrio molitor]
TRINITY_DN44774_c1_g2	0	41.1233	#NAME?	3.3704e-08	8.2206e-05	gi|607368018|gb|EZA62141.1|	EZA62141	70.5	3.67e-13	hypothetical protein X777_03748 [Ooceraea biroi]
TRINITY_DN45086_c2_g1	216.764	744.73	-1.7806	1.2354e-08	3.2715e-05	gi|91089913|ref|XP_972686.1|	XP_972686	473	1.39e-154	PREDICTED: facilitated trehalose transporter Tret1 isoform X1 [Tribolium castaneum]
TRINITY_DN45098_c0_g1	4.85476	51.8675	-3.4174	1.0339e-06	0.0017112	gi|307178515|gb|EFN67204.1|	EFN67204	62	1.03e-07	hypothetical protein EAG_09075 [Camponotus floridanus]
TRINITY_DN45178_c0_g1	6462.9	38865.7	-2.5882	2.6915e-19	2.7717e-15	gi|559163445|gb|AHB11276.1|	AHB11276	209	4.14e-64	attacin-like immune protein [Diabrotica virgifera virgifera]
TRINITY_DN45178_c0_g2	823.506	7031.02	-3.0939	2.7674e-25	4.2774e-21	gi|91085781|ref|XP_974423.1|	XP_974423	186	1.15e-54	PREDICTED: fas apoptotic inhibitory molecule 1 [Tribolium castaneum]
TRINITY_DN45627_c0_g1	95.4071	497.643	-2.3829	1.5395e-12	6.7947e-09	gi|1009378989|gb|KYN02133.1|	KYN02133	116	1.78e-28	hypothetical protein ALC62_07054 [Cyphomyrmex costatus]
TRINITY_DN45934_c2_g2	1.75006	55.3881	-4.9841	2.4402e-10	8.6988e-07	-	-	-	-	-
TRINITY_DN46181_c2_g1	1081.46	193.298	2.4841	3.0315e-05	0.032295	-	-	-	-	-
TRINITY_DN46255_c0_g2	3.45322	112.819	-5.0299	1.636e-13	8.9191e-10	gi|116876|sp|P80032.1|COLE_ZOPAT	P80032	61.6	5.87e-10	RecName: Full=Coleoptericin
TRINITY_DN47460_c3_g1	22.6476	149.981	-2.7273	1.6045e-09	5.1279e-06	gi|189240011|ref|XP_970535.2|	XP_970535	556	0	PREDICTED: gamma-glutamyltranspeptidase 1 isoform X2 [Tribolium castaneum]
TRINITY_DN47629_c2_g5	26.8068	1.30377	4.3618	2.5327e-05	0.027555	gi|315064785|gb|ADT78476.1|	ADT78476	1077	0	heat shock protein 70 [Meretrix meretrix]
TRINITY_DN47734_c2_g1	46.4662	185.182	-1.9947	5.3425e-07	0.00099031	gi|134131322|dbj|BAF49604.1|	BAF49604	304	3.69e-97	chitinase [Monochamus alternatus]
TRINITY_DN47873_c0_g1	7.19321	77.6033	-3.4314	2.7837e-07	0.00054893	gi|642928075|ref|XP_008200145.1|	XP_008200145	120	1.37e-29	PREDICTED: cuticle protein 8 [Tribolium castaneum]
TRINITY_DN48140_c0_g1	208.442	728.092	-1.8045	2.0767e-09	6.209e-06	gi|309318773|dbj|BAJ23047.1|	BAJ23047	175	2.17e-51	peptidoglycan-recognition protein-SC2 [Tenebrio molitor]
TRINITY_DN48140_c0_g2	474.061	9942.93	-4.3905	7.6536e-44	7.0936e-39	gi|309318773|dbj|BAJ23047.1|	BAJ23047	206	3.34e-62	peptidoglycan-recognition protein-SC2 [Tenebrio molitor]
TRINITY_DN48356_c2_g3	2530.32	19256	-2.9279	1.4045e-23	1.8596e-19	gi|559163445|gb|AHB11276.1|	AHB11276	147	2.26e-40	attacin-like immune protein [Diabrotica virgifera virgifera]
TRINITY_DN48897_c0_g1	77.3263	3.70497	4.3834	2.1361e-06	0.0031932	gi|297591985|ref|NP_001172074.1|	NP_001172074	771	0	actin related protein 1 [Apis mellifera]
TRINITY_DN49436_c2_g1	3.70528	44.3395	-3.5809	1.3368e-06	0.0021	gi|821318743|ref|YP_009139861.1|	YP_009139861	82.8	2.32e-14	NADH dehydrogenase subunit 5 (mitochondrion) [Galeruca daurica]
TRINITY_DN49919_c0_g1	338.411	1512.49	-2.1601	7.0947e-13	3.4608e-09	gi|546679304|gb|ERL89791.1|	ERL89791	206	3.49e-61	hypothetical protein D910_07152 [Dendroctonus ponderosae]
TRINITY_DN50288_c2_g2	6.67073	120.776	-4.1783	1.0274e-09	3.4009e-06	gi|970916676|ref|XP_015124784.1|	XP_015124784	55.8	7.66e-27	PREDICTED: uncharacterized protein LOC107046642 [Diachasma alloeum]
TRINITY_DN50577_c4_g3	49.2141	380.041	-2.949	3.1399e-05	0.032995	gi|751960459|gb|AJG05482.1|	AJG05482	87.4	6.2e-18	poor imd response upon knock-in, partial [Sitophilus oryzae]
TRINITY_DN50594_c0_g1	1.74214	28.9543	-4.0548	5.0971e-05	0.048703	gi|343476917|emb|CCD12124.1|	CCD12124	60.8	3.69e-45	unnamed protein product [Trypanosoma congolense IL3000]
TRINITY_DN50650_c1_g2	2.04012	61.8413	-4.9218	8.7222e-06	0.011074	-	-	-	-	-
TRINITY_DN50962_c1_g2	163.124	3980.61	-4.6089	2.502e-40	8.7722e-36	gi|2493576|sp|Q27023.1|DEFI_TENMO	Q27023	74.7	1.79e-14	RecName: Full=Tenecin-1; Flags: Precursor
TRINITY_DN50962_c1_g3	28.4089	349.836	-3.6223	3.5163e-05	0.035814	-	-	-	-	-
TRINITY_DN51174_c0_g1	2743.82	22392.8	-3.0288	2.769e-25	4.2774e-21	gi|13625795|gb|AAK35160.1|AF311352_1	AAK35160	80.1	4.97e-18	defensin 1 precursor [Acalolepta luxuriosa]
TRINITY_DN51260_c1_g3	0	52.7152	#NAME?	3.2837e-13	1.6908e-09	-	-	-	-	-
TRINITY_DN51297_c1_g2	1913.27	45461.9	-4.5705	5.857e-15	3.8775e-11	gi|559163445|gb|AHB11276.1|	AHB11276	167	1.59e-45	attacin-like immune protein [Diabrotica virgifera virgifera]
TRINITY_DN52101_c2_g1	49.8079	4.75061	3.3902	1.5299e-06	0.0023632	-	-	-	-	-
TRINITY_DN53187_c1_g1	0.282621	30.881	-6.7717	9.944e-07	0.0016757	gi|116876|sp|P80032.1|COLE_ZOPAT	P80032	62.4	8.31e-11	RecName: Full=Coleoptericin
TRINITY_DN53625_c0_g1	75.0846	8.74009	3.1028	8.4099e-08	0.00018127	-	-	-	-	-
TRINITY_DN54094_c0_g3	39.0908	159.377	-2.0275	7.1413e-07	0.001254	gi|807197017|gb|AKC57278.1|	AKC57278	52.4	8.34e-07	coat protein [Bemisia tabaci]
TRINITY_DN54698_c1_g2	7.9948	94.4972	-3.5631	1.0757e-10	4.3349e-07	gi|970908951|ref|XP_015120585.1|	XP_015120585	65.9	8.19e-10	PREDICTED: uncharacterized protein LOC107043553 [Diachasma alloeum]
TRINITY_DN55823_c3_g2	2.71768	37.755	-3.7962	3.935e-06	0.0055259	-	-	-	-	-
TRINITY_DN60817_c0_g1	18.1577	0	Inf	2.1554e-05	0.024362	gi|313225004|emb|CBY20797.1|	CBY20797	94.7	1.59e-16	unnamed protein product [Oikopleura dioica]
TRINITY_DN69330_c0_g1	24.7736	0.284502	6.4442	2.6462e-06	0.0037732	gi|225719398|gb|ACO15545.1|	ACO15545	102	1.48e-24	Beta-2-microglobulin precursor [Caligus clemensi]
TRINITY_DN76569_c0_g1	54.1516	8.99076	2.5905	4.4294e-05	0.043214	gi|375073738|gb|AFA34424.1|	AFA34424	134	6.14e-37	ATP synthase FO subunit 6, partial [Ostrea edulis]
TRINITY_DN84186_c0_g1	25.7533	0	Inf	2.3815e-07	0.00047983	gi|260836897|ref|XP_002613442.1|	XP_002613442	1092	0	hypothetical protein BRAFLDRAFT_84578 [Branchiostoma floridae]
TRINITY_DN85148_c0_g1	72.4213	0.936387	6.2732	4.045e-14	2.4994e-10	gi|5835479|ref|NP_008396.1|COX2_13475	NP_008396	214	7.28e-68	cytochrome c oxidase subunit II [Balanoglossus carnosus]
TRINITY_DN9403_c0_g1	0	21.0742	#NAME?	4.5796e-06	0.006335	gi|27764591|gb|AAO22146.1|	AAO22146	186	2.23e-57	31 kDa antigen [Plasmodium berghei]
IQ vs DMSO
Gene_id	readcount_YHP	readcount_DMSO	log2FoldChange	pval	padj	NR_ID	NR_ACC	NR_Score	NR_Evalue	NR_Description
TRINITY_DN13589_c0_g1	704.481	247.947	1.5065	6.3606e-06	0.0093867	gi|952536888|gb|KRT83927.1|	KRT83927	377	1.4e-129	dehydrogenase [Oryctes borbonicus]
TRINITY_DN18800_c0_g1	69.5935	0	Inf	5.3103e-18	1.5151e-13	-	-	-	-	-
TRINITY_DN1891_c0_g1	84.7808	0	Inf	5.1245e-21	4.3862e-16	gi|193875826|gb|ACF24549.1|	ACF24549	160	2.48e-46	ribulose bisphosphate carboxylase/oxygenase small subunit 1 [Gymnochlora stellata]
TRINITY_DN19725_c0_g1	29.8978	0.837767	5.1573	5.9161e-05	0.042198	-	-	-	-	-
TRINITY_DN26904_c0_g1	132.988	21.019	2.6615	1.4467e-05	0.015478	gi|332373672|gb|AEE61977.1|	AEE61977	390	1.36e-131	unknown [Dendroctonus ponderosae]
TRINITY_DN28963_c0_g1	134.653	29.2302	2.2037	1.2086e-06	0.002351	gi|315570700|gb|ADU33354.1|	ADU33354	832	0	glycoside hydrolase family protein 48 [Leptinotarsa decemlineata]
TRINITY_DN31578_c0_g1	1.30944	30.0988	-4.5227	1.8381e-05	0.017481	-	-	-	-	-
TRINITY_DN31776_c0_g1	24.4043	0	Inf	7.8059e-08	0.00027835	-	-	-	-	-
TRINITY_DN34342_c1_g1	0	17.9509	#NAME?	1.179e-05	0.013823	gi|873228375|emb|CEM15978.1|	CEM15978	366	2.55e-122	unnamed protein product [Vitrella brassicaformis CCMP3155]
TRINITY_DN35455_c0_g1	228.206	42.9322	2.4102	6.6267e-10	5.1564e-06	gi|531447909|gb|AGT57849.1|	AGT57849	551	0	cytochrome P450 6bq15, partial [Leptinotarsa decemlineata]
TRINITY_DN36087_c0_g1	0	26.5289	#NAME?	1.2606e-05	0.014125	-	-	-	-	-
TRINITY_DN36194_c0_g2	514.694	121.847	2.0786	7.3263e-06	0.010451	gi|91079630|ref|XP_975721.1|	XP_975721	53.5	6.36e-06	PREDICTED: uncharacterized protein LOC656151 isoform X2 [Tribolium castaneum]
TRINITY_DN36270_c0_g1	5886.61	1625.15	1.8569	2.235e-05	0.020351	gi|584482866|gb|AHJ09930.1|	AHJ09930	455	5.44e-157	glycoside hydrolase family 28 [Diabrotica virgifera virgifera]
TRINITY_DN36339_c0_g1	51.7138	158.223	-1.6133	3.496e-05	0.027707	-	-	-	-	-
TRINITY_DN36671_c0_g2	185.152	34.5968	2.42	1.2813e-05	0.014125	gi|642919987|ref|XP_008192155.1|	XP_008192155	219	4.14e-67	PREDICTED: 7-methylguanosine phosphate-specific 5'-nucleotidase isoform X2 [Tribolium castaneum]
TRINITY_DN36684_c0_g1	467.967	122.86	1.9294	3.8166e-08	0.00015556	gi|91094593|ref|XP_970561.1|	XP_970561	439	4.84e-146	PREDICTED: cytochrome P450 6k1 [Tribolium castaneum]
TRINITY_DN36805_c0_g1	21.2761	1.29004	4.0437	6.9108e-05	0.04702	gi|478269824|gb|ENN83405.1|	ENN83405	59.7	7.52e-11	hypothetical protein YQE_00236, partial [Dendroctonus ponderosae]
TRINITY_DN37299_c0_g1	7959.25	2807.41	1.5034	2.5559e-06	0.0044647	-	-	-	-	-
TRINITY_DN37427_c0_g1	1361.39	519.338	1.3903	1.6425e-05	0.016685	gi|1046754434|gb|ANW09604.1|	ANW09604	107	7.98e-27	putative cuticle protein CFC-5, partial [Monochamus alternatus]
TRINITY_DN37450_c0_g1	245.671	93.627	1.3917	6.9218e-05	0.04702	gi|478254891|gb|ENN75126.1|	ENN75126	64.3	2.54e-09	hypothetical protein YQE_08306, partial [Dendroctonus ponderosae]
TRINITY_DN37856_c1_g2	1011.64	0	Inf	1.0227e-06	0.0021233	gi|669214631|emb|CDW61304.1|	CDW61304	59.7	3.95e-27	hypothetical protein TTRE_0000975501 [Trichuris trichiura]
TRINITY_DN38066_c0_g1	68.6251	12.4737	2.4598	8.1964e-06	0.011315	gi|91094839|ref|XP_971612.1|	XP_971612	443	5.38e-148	PREDICTED: cytochrome P450 4C1 [Tribolium castaneum]
TRINITY_DN38313_c0_g1	4164.16	1518.1	1.4558	1.9941e-06	0.0036314	gi|642912323|ref|XP_969456.2|	XP_969456	469	3.29e-164	PREDICTED: aldose reductase [Tribolium castaneum]
TRINITY_DN38626_c0_g1	891.507	335.522	1.4098	9.5945e-06	0.012242	gi|91092022|ref|XP_970951.1|	XP_970951	442	4.79e-149	PREDICTED: cathepsin L1 [Tribolium castaneum]
TRINITY_DN38775_c0_g1	412.023	157.215	1.39	3.9321e-05	0.030545	gi|478250019|gb|ENN70525.1|	ENN70525	349	3.9e-116	hypothetical protein YQE_12701, partial [Dendroctonus ponderosae]
TRINITY_DN38809_c0_g1	158.254	52.4935	1.592	5.2044e-05	0.038167	gi|332376639|gb|AEE63459.1|	AEE63459	632	0	unknown [Dendroctonus ponderosae]
TRINITY_DN39336_c0_g1	50.6037	5.14608	3.2977	9.5475e-07	0.0020792	gi|546683765|gb|ERL93530.1|	ERL93530	151	2.36e-40	hypothetical protein D910_10819 [Dendroctonus ponderosae]
TRINITY_DN39525_c0_g1	686.915	258.085	1.4123	9.869e-06	0.012242	gi|728418761|gb|AIY68380.1|	AIY68380	564	0	putative alpha-esterase [Leptinotarsa decemlineata]
TRINITY_DN39625_c1_g1	8873.03	3561.16	1.3171	9.4231e-06	0.012221	gi|189241705|ref|XP_967022.2|	XP_967022	728	0	PREDICTED: neutral alpha-glucosidase C [Tribolium castaneum]
TRINITY_DN39680_c0_g2	44.1886	5.74921	2.9422	4.7306e-06	0.0072305	gi|156511197|gb|ABU68799.1|	ABU68799	408	9.11e-126	cytochrome b, partial (mitochondrion) [Tetrahymena thermophila]
TRINITY_DN39708_c4_g1	11.0065	92.3654	-3.069	1.6527e-05	0.016685	-	-	-	-	-
TRINITY_DN39718_c0_g1	645.376	230.144	1.4876	1.1639e-05	0.013823	-	-	-	-	-
TRINITY_DN39718_c0_g2	765.665	151.728	2.3352	2.0826e-10	1.7826e-06	-	-	-	-	-
TRINITY_DN39718_c0_g4	51.981	10.3171	2.333	4.469e-05	0.034153	-	-	-	-	-
TRINITY_DN39747_c1_g1	15.3822	0	Inf	2.0766e-05	0.019112	gi|954202178|gb|KRX12343.1|	KRX12343	502	1.88e-179	Chlorophyll a-b binding protein 40, chloroplastic [Trichinella nelsoni]
TRINITY_DN40476_c0_g1	252.691	84.4973	1.5804	1.9843e-05	0.018664	gi|91090686|ref|XP_974615.1|	XP_974615	772	0	PREDICTED: FGGY carbohydrate kinase domain-containing protein [Tribolium castaneum]
TRINITY_DN40727_c0_g1	225.787	71.015	1.6688	1.2541e-05	0.014125	gi|332373676|gb|AEE61979.1|	AEE61979	162	2.03e-46	unknown [Dendroctonus ponderosae]
TRINITY_DN40967_c0_g2	137.156	42.1337	1.7028	7.1068e-05	0.047486	gi|546680604|gb|ERL90847.1|	ERL90847	487	3.81e-163	hypothetical protein D910_08192 [Dendroctonus ponderosae]
TRINITY_DN41133_c0_g3	10874.2	2116.19	2.3614	3.6089e-13	6.1779e-09	gi|478265782|gb|ENN82585.1|	ENN82585	135	2.03e-36	hypothetical protein YQE_01043, partial [Dendroctonus ponderosae]
TRINITY_DN41133_c0_g6	30.4082	2.18426	3.7992	1.5469e-05	0.016346	gi|270010629|gb|EFA07077.1|	EFA07077	137	1.02e-37	Pupal cuticle protein Edg-84A-like Protein [Tribolium castaneum]
TRINITY_DN41202_c0_g2	511.942	97.1569	2.3976	2.0529e-05	0.0191	-	-	-	-	-
TRINITY_DN41207_c0_g2	1402.64	3337.12	-1.2505	2.3213e-05	0.020696	gi|642923899|ref|XP_008193920.1|	XP_008193920	77	3.8e-13	PREDICTED: calcitonin gene-related peptide type 1 receptor isoform X2 [Tribolium castaneum]
TRINITY_DN41550_c0_g1	153.54	26.0798	2.5576	2.7226e-09	1.5535e-05	gi|91094593|ref|XP_970561.1|	XP_970561	363	2.65e-117	PREDICTED: cytochrome P450 6k1 [Tribolium castaneum]
TRINITY_DN41565_c0_g3	2402.71	738.482	1.702	8.1299e-08	0.00027835	-	-	-	-	-
TRINITY_DN41686_c0_g1	2175.55	898.061	1.2765	1.817e-05	0.017474	gi|332375248|gb|AEE62765.1|	AEE62765	519	0	unknown [Dendroctonus ponderosae]
TRINITY_DN41807_c0_g1	199.149	58.7896	1.7602	3.1899e-06	0.0053535	-	-	-	-	-
TRINITY_DN41807_c0_g2	480.671	146.301	1.7161	5.3889e-07	0.0012813	gi|1067084247|ref|XP_018026016.1|	XP_018026016	63.5	1.63e-10	PREDICTED: filaggrin-2-like isoform X3 [Hyalella azteca]
TRINITY_DN41915_c0_g1	278.777	14.3472	4.2803	1.381e-16	2.9552e-12	gi|642935482|ref|XP_966866.3|	XP_966866	470	1.98e-160	PREDICTED: facilitated trehalose transporter Tret1 isoform X1 [Tribolium castaneum]
TRINITY_DN41916_c0_g1	788.404	322.633	1.289	6.4389e-05	0.044445	gi|91087851|ref|XP_968461.1|	XP_968461	548	0	PREDICTED: D-arabinitol dehydrogenase 1 [Tribolium castaneum]
TRINITY_DN42052_c0_g1	128.708	41.2679	1.641	6.9927e-05	0.047128	gi|1004400953|gb|KYB28089.1|	KYB28089	293	4.02e-88	hypothetical protein TcasGA2_TC032874 [Tribolium castaneum]
TRINITY_DN42284_c0_g1	110.793	17.252	2.683	4.3874e-08	0.0001707	gi|1059398443|ref|XP_017772157.1|	XP_017772157	155	4.52e-42	PREDICTED: juvenile hormone acid O-methyltransferase-like [Nicrophorus vespilloides]
TRINITY_DN42965_c0_g1	311.179	76.5247	2.0237	1.4171e-07	0.00044923	gi|1059422319|ref|XP_017783819.1|	XP_017783819	71.6	5.26e-13	PREDICTED: glycine-rich protein DOT1-like [Nicrophorus vespilloides]
TRINITY_DN42965_c0_g2	440.817	33.9334	3.6994	3.4196e-07	0.00088696	gi|1059422225|ref|XP_017783772.1|	XP_017783772	73.6	9.35e-15	PREDICTED: glycine-rich protein-like [Nicrophorus vespilloides]
TRINITY_DN43052_c0_g1	138.999	33.6907	2.0447	2.7301e-05	0.022786	gi|642933218|ref|XP_008197312.1|	XP_008197312	498	3.7e-170	PREDICTED: putative inorganic phosphate cotransporter [Tribolium castaneum]
TRINITY_DN43199_c0_g1	360.595	137.5	1.3909	2.6785e-05	0.022786	gi|642932770|ref|XP_008196976.1|	XP_008196976	286	1.19e-87	PREDICTED: uncharacterized protein LOC103314031 [Tribolium castaneum]
TRINITY_DN43347_c3_g1	1334.69	534.891	1.3192	2.5814e-05	0.022318	gi|332372586|gb|AEE61435.1|	AEE61435	285	5.23e-87	unknown [Dendroctonus ponderosae]
TRINITY_DN43349_c1_g3	3190.35	1016.72	1.6498	1.0419e-06	0.0021233	gi|642930412|ref|XP_008196389.1|	XP_008196389	892	0	PREDICTED: beta-mannosidase-like [Tribolium castaneum]
TRINITY_DN43457_c0_g1	128.111	40.9125	1.6468	5.795e-05	0.042035	gi|1004396789|gb|KYB25712.1|	KYB25712	622	0	Protein 5NUC-like Protein [Tribolium castaneum]
TRINITY_DN43527_c1_g2	907.308	2253.59	-1.3126	2.483e-05	0.021801	gi|1059386813|ref|XP_017768607.1|	XP_017768607	566	0	PREDICTED: carboxypeptidase B-like [Nicrophorus vespilloides]
TRINITY_DN43542_c1_g3	2422.06	981.234	1.3036	3.3353e-05	0.02668	-	-	-	-	-
TRINITY_DN43601_c0_g1	737.98	297.582	1.3103	4.8433e-05	0.036686	gi|568252664|gb|ETN61958.1|	ETN61958	300	8.88e-95	lipase 1 precursor [Anopheles darlingi]
TRINITY_DN44104_c0_g2	502.161	78.6003	2.6755	4.9792e-07	0.0012214	-	-	-	-	-
TRINITY_DN44105_c0_g1	0	33.4541	#NAME?	1.0197e-09	6.9354e-06	gi|289183251|ref|YP_003457231.1|	YP_003457231	684	0	cytochrome c oxidase subunit I [Echinocardium cordatum]
TRINITY_DN44142_c1_g1	22.4548	157.987	-2.8147	4.1192e-06	0.0066524	-	-	-	-	-
TRINITY_DN44215_c0_g1	1155.85	439.766	1.3942	1.7844e-05	0.017356	gi|728417469|gb|AIY68344.1|	AIY68344	370	3.34e-119	esterase, partial [Leptinotarsa decemlineata]
TRINITY_DN44269_c0_g1	1524.73	419.383	1.8622	9.296e-09	4.4222e-05	gi|642928729|ref|XP_008199757.1|	XP_008199757	68.9	2.44e-09	PREDICTED: phosphoenolpyruvate carboxykinase [GTP] isoform X2 [Tribolium castaneum]
TRINITY_DN44492_c1_g1	463.508	99.0341	2.2266	1.4468e-10	1.3759e-06	gi|634006893|gb|AHZ59660.1|	AHZ59660	688	0	glycoside hydrolase family 1 [Phyllotreta striolata]
TRINITY_DN45015_c0_g1	144.295	34.1098	2.0808	4.9943e-07	0.0012214	gi|332373870|gb|AEE62076.1|	AEE62076	394	9.61e-130	unknown [Dendroctonus ponderosae]
TRINITY_DN45332_c0_g1	877.841	321.71	1.4482	5.0274e-06	0.0075494	gi|91086411|ref|XP_966913.1|	XP_966913	286	1.37e-89	PREDICTED: facilitated trehalose transporter Tret1-2 homolog [Tribolium castaneum]
TRINITY_DN45522_c2_g1	56.4749	7.2521	2.9611	1.3234e-05	0.014338	gi|307201685|gb|EFN81401.1|	EFN81401	58.2	4.74e-08	Putative AC transposase, partial [Harpegnathos saltator]
TRINITY_DN45609_c1_g1	987.584	249.662	1.9839	1.1212e-09	6.9354e-06	gi|91077286|ref|XP_974471.1|	XP_974471	171	2.09e-44	PREDICTED: probable phosphoserine aminotransferase [Tribolium castaneum]
TRINITY_DN45650_c0_g3	5743.44	2482.31	1.2102	5.2172e-05	0.038167	gi|546673472|gb|ERL85070.1|	ERL85070	1346	0	hypothetical protein D910_02493 [Dendroctonus ponderosae]
TRINITY_DN45729_c1_g2	13079.7	4703.37	1.4756	2.71e-06	0.0046392	-	-	-	-	-
TRINITY_DN46024_c0_g1	119.115	38.2915	1.6373	6.2398e-05	0.043777	gi|91081157|ref|XP_975569.1|	XP_975569	517	1.53e-175	PREDICTED: probable cytochrome P450 6a14 [Tribolium castaneum]
TRINITY_DN46102_c0_g1	673.057	201.727	1.7383	1.0056e-07	0.00033104	gi|189237651|ref|XP_001813448.1|	XP_001813448	353	3.22e-114	PREDICTED: N-acetylneuraminate lyase isoform X1 [Tribolium castaneum]
TRINITY_DN46182_c0_g4	1584.35	525.099	1.5932	9.7165e-07	0.0020792	gi|34305305|gb|AAQ63487.1|	AAQ63487	1034	0	5-aminoimidazole-4-carboxamide ribonucleotide formyltransferase/IMP cyclohydrolase [Leptinotarsa decemlineata]
TRINITY_DN46309_c0_g1	3156.6	580.174	2.4438	1.5284e-07	0.00045109	-	-	-	-	-
TRINITY_DN46309_c0_g2	2396.98	538.391	2.1545	1.1344e-09	6.9354e-06	-	-	-	-	-
TRINITY_DN46481_c0_g2	968.731	413.03	1.2299	5.0969e-05	0.037935	gi|634006810|gb|AHZ59653.1|	AHZ59653	781	0	glycoside hydrolase family 1 [Phyllotreta striolata]
TRINITY_DN46503_c4_g1	3829.4	1476.93	1.3745	7.5811e-06	0.010637	gi|237681130|ref|NP_001153710.1|	NP_001153710	624	0	formaldehyde dehydrogenase [Tribolium castaneum]
TRINITY_DN46654_c0_g3	3619.62	1397.79	1.3727	8.9507e-06	0.011971	gi|748995286|gb|AJE75665.1|	AJE75665	659	0	putative glycosyl hydrolase [Chrysomela lapponica]
TRINITY_DN46736_c3_g1	1456.82	372.4	1.9679	2.2005e-07	0.00061049	-	-	-	-	-
TRINITY_DN46936_c3_g1	97.1413	13.6235	2.834	1.4489e-06	0.0027559	gi|482660336|gb|AGK25052.1|	AGK25052	26.9	1.82e-30	transposase [Chilo suppressalis]
TRINITY_DN47091_c0_g7	1107.14	414.239	1.4183	2.3037e-05	0.020696	gi|748995284|gb|AJE75664.1|	AJE75664	717	0	putative glycosyl hydrolase [Chrysomela lapponica]
TRINITY_DN47138_c1_g1	345.766	110.533	1.6453	2.5217e-06	0.0044647	gi|17511262|gb|AAF67724.2|	AAF67724	662	0	insecticide resistance-associated cytochrome P450 [Diabrotica virgifera virgifera]
TRINITY_DN47138_c2_g2	90.2714	19.4603	2.2137	4.5069e-06	0.0070138	gi|17511262|gb|AAF67724.2|	AAF67724	488	1.58e-166	insecticide resistance-associated cytochrome P450 [Diabrotica virgifera virgifera]
TRINITY_DN47215_c2_g1	347.983	120.928	1.5249	1.1005e-05	0.013267	gi|728418332|gb|AIY68365.1|	AIY68365	66.2	1.04e-08	esterase [Leptinotarsa decemlineata]
TRINITY_DN47440_c2_g2	313.537	825.217	-1.3961	3.9611e-05	0.030545	gi|642922911|ref|XP_008200448.1|	XP_008200448	60.1	7.39e-07	PREDICTED: RNA polymerase II degradation factor 1 [Tribolium castaneum]
TRINITY_DN47514_c1_g1	606.071	127.174	2.2527	9.7456e-11	1.0427e-06	gi|546670645|gb|ERL83328.1|	ERL83328	179	6.53e-50	hypothetical protein D910_00223, partial [Dendroctonus ponderosae]
TRINITY_DN47604_c4_g1	1793.8	4395.51	-1.293	2.742e-05	0.022786	-	-	-	-	-
TRINITY_DN47604_c4_g2	365.435	1164.87	-1.6725	2.2824e-07	0.00061049	gi|1059377176|ref|XP_017774227.1|	XP_017774227	52.4	7.52e-06	PREDICTED: keratin, type I cytoskeletal 9-like [Nicrophorus vespilloides]
TRINITY_DN47699_c1_g1	3062.64	1286.9	1.2509	3.1424e-05	0.025616	gi|332373464|gb|AEE61873.1|	AEE61873	455	9.87e-153	unknown [Dendroctonus ponderosae]
TRINITY_DN47727_c1_g4	502.628	92.4348	2.443	4.4898e-11	5.49e-07	gi|108755452|dbj|BAE95690.1|	BAE95690	560	0	hypothetical protein [Tenebrio molitor]
TRINITY_DN47856_c3_g1	98.7518	26.5489	1.8952	6.0466e-05	0.042772	gi|939655752|ref|XP_014296881.1|	XP_014296881	115	1.71e-24	PREDICTED: uncharacterized protein LOC103579563 [Microplitis demolitor]
TRINITY_DN48138_c2_g2	27.1066	1.96165	3.7885	3.1888e-05	0.025749	gi|861615216|gb|KMQ86052.1|	KMQ86052	63.5	8.29e-37	integrase core domain protein [Lasius niger]
TRINITY_DN48195_c0_g1	18.2792	0.538598	5.0849	6.4016e-05	0.044445	gi|270010629|gb|EFA07077.1|	EFA07077	136	9.55e-38	Pupal cuticle protein Edg-84A-like Protein [Tribolium castaneum]
TRINITY_DN48240_c1_g1	847.238	2347.21	-1.4701	3.5725e-06	0.0058804	gi|270014491|gb|EFA10939.1|	EFA10939	185	7.75e-48	putative chitinase 3-like Protein [Tribolium castaneum]
TRINITY_DN48596_c0_g2	324.83	115.07	1.4972	1.657e-05	0.016685	gi|546683270|gb|ERL93102.1|	ERL93102	288	6.08e-85	hypothetical protein D910_10404 [Dendroctonus ponderosae]
TRINITY_DN48993_c4_g1	213.933	823.392	-1.9444	4.9383e-05	0.037077	-	-	-	-	-
TRINITY_DN49305_c1_g1	221.869	42.8793	2.3714	9.8592e-06	0.012242	gi|332375877|gb|AEE63079.1|	AEE63079	352	9.5e-111	unknown [Dendroctonus ponderosae]
TRINITY_DN49330_c1_g1	36057.1	14547.5	1.3095	2.7239e-05	0.022786	-	-	-	-	-
TRINITY_DN49407_c0_g1	693.407	284.954	1.283	7.2633e-05	0.047822	-	-	-	-	-
TRINITY_DN49428_c2_g2	115.38	17.2026	2.7457	9.2998e-09	4.4222e-05	-	-	-	-	-
TRINITY_DN49596_c4_g1	27.6516	0	Inf	1.0983e-08	4.9476e-05	gi|873232530|emb|CEM04838.1|	CEM04838	436	6.43e-148	unnamed protein product [Vitrella brassicaformis CCMP3155]
TRINITY_DN49754_c8_g1	7984.86	3053.02	1.387	1.0581e-05	0.012939	-	-	-	-	-
TRINITY_DN49938_c4_g2	1001.59	389.282	1.3634	2.7785e-05	0.022867	gi|91076104|ref|XP_968648.1|	XP_968648	1096	0	PREDICTED: 1,4-alpha-glucan-branching enzyme [Tribolium castaneum]
TRINITY_DN50043_c0_g1	1505.01	580.687	1.3739	1.7453e-05	0.01717	gi|332374554|gb|AEE62418.1|	AEE62418	518	3.96e-179	unknown [Dendroctonus ponderosae]
TRINITY_DN50043_c1_g1	992.596	186.478	2.4122	2.9479e-08	0.00012616	gi|332374554|gb|AEE62418.1|	AEE62418	500	5.01e-170	unknown [Dendroctonus ponderosae]
TRINITY_DN50186_c0_g2	378.462	1935.33	-2.3544	5.3148e-13	7.5818e-09	gi|642911159|ref|XP_008200605.1|	XP_008200605	583	0	PREDICTED: proclotting enzyme [Tribolium castaneum]
TRINITY_DN50797_c3_g2	0.33368	93.5721	-8.1315	6.8474e-06	0.0099337	gi|89994688|dbj|BAE66714.2|	BAE66714	754	0	elongation factor 1-alpha [Pocillopora damicornis]
TRINITY_DN50985_c2_g1	250.544	59.9378	2.0635	5.934e-08	0.00022083	gi|546681923|gb|ERL91919.1|	ERL91919	167	1.41e-45	hypothetical protein D910_09242 [Dendroctonus ponderosae]
TRINITY_DN51260_c1_g3	6.83029	49.6599	-2.8621	1.2872e-05	0.014125	-	-	-	-	-
TRINITY_DN51648_c0_g1	7971.18	3069.09	1.377	1.7179e-05	0.017098	gi|961117099|ref|XP_014781155.1|	XP_014781155	77.8	1.04e-12	PREDICTED: insulin-like growth factor-binding protein complex acid labile subunit, partial [Octopus bimaculoides]
TRINITY_DN52282_c0_g1	601.363	212.401	1.5014	9.225e-06	0.012148	gi|332373700|gb|AEE61991.1|	AEE61991	535	0	unknown [Dendroctonus ponderosae]
TRINITY_DN52517_c0_g1	851.823	341.48	1.3188	3.9263e-05	0.030545	-	-	-	-	-
TRINITY_DN52517_c0_g2	4157.17	1451.5	1.5181	5.9493e-07	0.0013763	gi|961117099|ref|XP_014781155.1|	XP_014781155	75.9	5.9e-12	PREDICTED: insulin-like growth factor-binding protein complex acid labile subunit, partial [Octopus bimaculoides]
TRINITY_DN52521_c3_g3	107.586	29.4726	1.868	2.4962e-05	0.021801	-	-	-	-	-
TRINITY_DN52628_c0_g2	430.996	155.012	1.4753	1.2721e-05	0.014125	-	-	-	-	-
TRINITY_DN52969_c0_g1	1798.84	509.855	1.8189	7.5725e-09	4.0509e-05	gi|642913158|ref|XP_975007.2|	XP_975007	608	0	PREDICTED: glycerol-3-phosphate dehydrogenase [NAD(+)], cytoplasmic isoform X2 [Tribolium castaneum]
TRINITY_DN53057_c3_g1	261.698	74.1852	1.8187	6.4345e-07	0.0014493	gi|478255547|gb|ENN75764.1|	ENN75764	162	2.14e-42	hypothetical protein YQE_07723, partial [Dendroctonus ponderosae]
TRINITY_DN53288_c6_g1	26.1765	123.307	-2.2359	1.2028e-06	0.002351	gi|282165837|ref|NP_001164143.1|	NP_001164143	374	4.05e-124	C-type lectin precursor [Tribolium castaneum]
TRINITY_DN54022_c4_g1	121.583	545.555	-2.1658	8.6623e-06	0.011769	-	-	-	-	-
TRINITY_DN54094_c0_g3	31.8593	149.969	-2.2349	1.5269e-07	0.00045109	gi|807197017|gb|AKC57278.1|	AKC57278	52.4	8.34e-07	coat protein [Bemisia tabaci]
TRINITY_DN54671_c3_g1	220.557	63.7602	1.7904	4.4033e-06	0.0069794	-	-	-	-	-
TRINITY_DN54992_c1_g1	289.884	103.054	1.4921	1.64e-05	0.016685	-	-	-	-	-
TRINITY_DN55856_c9_g1	4896.26	2058.33	1.2502	7.1568e-05	0.047486	gi|939659818|ref|XP_014297269.1|	XP_014297269	1126	0	PREDICTED: uncharacterized protein LOC106693559 [Microplitis demolitor]
TRINITY_DN55916_c5_g1	624.434	188.723	1.7263	2.2548e-07	0.00061049	gi|91093605|ref|XP_966609.1|	XP_966609	624	0	PREDICTED: short/branched chain specific acyl-CoA dehydrogenase, mitochondrial [Tribolium castaneum]
TRINITY_DN66982_c0_g1	72.057	0	Inf	4.269e-18	1.5151e-13	gi|999982028|gb|KXJ21180.1|	KXJ21180	357	1.23e-111	Solute carrier family 13 member 3 [Exaiptasia pallida]
TRINITY_DN68016_c0_g1	16.4076	0	Inf	5.8898e-05	0.042198	gi|954201121|gb|KRX11917.1|	KRX11917	138	3.78e-38	Galactinol synthase 1, partial [Trichinella nelsoni]
TRINITY_DN73856_c0_g1	2419.77	849.814	1.5096	1.9769e-06	0.0036314	gi|332374304|gb|AEE62293.1|	AEE62293	249	3.41e-83	unknown [Dendroctonus ponderosae]
ISO vs DMSO
Gene_id	readcount_YHT	readcount_DMSO	log2FoldChange	pval	padj	NR_ID	NR_ACC	NR_Score	NR_Evalue	NR_Description
TRINITY_DN18800_c0_g1	81.6767	0	Inf	2.1448e-12	4.8572e-08	-	-	-	-	-
TRINITY_DN1891_c0_g1	108.708	0	Inf	2.1441e-11	2.7747e-07	gi|193875826|gb|ACF24549.1|	ACF24549	160	2.48e-46	ribulose bisphosphate carboxylase/oxygenase small subunit 1 [Gymnochlora stellata]
TRINITY_DN29928_c0_g1	2.06729	87.4098	-5.402	5.8066e-08	0.00040461	-	-	-	-	-
TRINITY_DN32500_c0_g1	29.7224	0.618652	5.5863	6.1333e-07	0.0030866	gi|485601342|pdb|3J39|QQ	3J39_QQ	413	1.62e-144	Chain q, Structure Of The D. Melanogaster 60s Ribosomal Proteins
TRINITY_DN34316_c0_g1	18.9717	0	Inf	6.5608e-06	0.022858	gi|3914914|sp|O43999.3|RS3A_EIMTE	O43999	503	1.8e-180	RecName: Full=40S ribosomal protein S3a; AltName: Full=EtS3a
TRINITY_DN34342_c1_g1	0	20.7529	#NAME?	4.3433e-06	0.017106	gi|873228375|emb|CEM15978.1|	CEM15978	366	2.55e-122	unnamed protein product [Vitrella brassicaformis CCMP3155]
TRINITY_DN35578_c0_g1	124.002	4.58176	4.7583	6.8693e-12	1.2445e-07	gi|50812161|ref|YP_054532.1|	YP_054532	624	0	cytochrome c oxidase subunit I (mitochondrion) [Thermobia domestica]
TRINITY_DN36087_c1_g5	21.0526	0.402746	5.708	1.2446e-05	0.035233	-	-	-	-	-
TRINITY_DN36367_c1_g3	20.2694	0	Inf	2.6467e-06	0.011417	gi|1009566565|ref|XP_015915717.1|	XP_015915717	410	7.23e-137	LOW QUALITY PROTEIN: keratin, type II cytoskeletal 6A-like, partial [Parasteatoda tepidariorum]
TRINITY_DN36367_c1_g4	17.6795	0	Inf	1.5186e-05	0.040461	gi|1009566565|ref|XP_015915717.1|	XP_015915717	555	0	LOW QUALITY PROTEIN: keratin, type II cytoskeletal 6A-like, partial [Parasteatoda tepidariorum]
TRINITY_DN37441_c0_g1	22.98	0	Inf	5.0179e-07	0.002841	gi|225711660|gb|ACO11676.1|	ACO11676	437	3.17e-154	60S ribosomal protein L7a [Caligus rogercresseyi]
TRINITY_DN37856_c1_g2	694.965	0	Inf	1.1214e-57	1.0158e-52	gi|669214631|emb|CDW61304.1|	CDW61304	59.7	3.95e-27	hypothetical protein TTRE_0000975501 [Trichuris trichiura]
TRINITY_DN38584_c0_g3	19.2612	0	Inf	5.0778e-06	0.018399	gi|824327365|gb|AKI85311.1|	AKI85311	656	0	ribosomal protein L3, partial [Cerebratulus lacteus]
TRINITY_DN38797_c1_g2	24.8979	0.309326	6.3308	1.4182e-06	0.0064235	gi|1005442907|ref|XP_015758796.1|	XP_015758796	441	1.1e-156	PREDICTED: 40S ribosomal protein S3 [Acropora digitifera]
TRINITY_DN38912_c1_g1	23.2909	0	Inf	5.7105e-07	0.0030429	gi|158187860|gb|ABW23219.1|	ABW23219	276	9.2e-91	ribosomal protein rpl13a [Eurythoe complanata]
TRINITY_DN39246_c0_g1	36.115	1.74254	4.3733	6.9281e-07	0.0033031	gi|700676003|gb|AIU97795.1|	AIU97795	550	0	glyceraldehyde-3-phosphate dehydrogenase [Anomala corpulenta]
TRINITY_DN39680_c0_g2	319.918	6.66382	5.5852	3.6734e-27	1.6638e-22	gi|156511197|gb|ABU68799.1|	ABU68799	408	9.11e-126	cytochrome b, partial (mitochondrion) [Tetrahymena thermophila]
TRINITY_DN39707_c1_g1	18.7948	0	Inf	6.9623e-06	0.023359	gi|225711622|gb|ACO11657.1|	ACO11657	295	1.69e-99	Ferritin, heavy subunit [Caligus rogercresseyi]
TRINITY_DN39844_c0_g1	48.8688	0.309326	7.3036	1.0704e-11	1.6161e-07	gi|762139127|ref|XP_011452905.1|	XP_011452905	407	3.54e-127	PREDICTED: acyl-CoA desaturase isoform X2 [Crassostrea gigas]
TRINITY_DN39947_c0_g4	25.2242	0	Inf	1.3339e-07	0.00086306	gi|919058503|ref|XP_013411130.1|	XP_013411130	435	8.06e-153	40S ribosomal protein S2 [Lingula anatina]
TRINITY_DN40440_c0_g1	28.1328	1.33072	4.402	1.0114e-05	0.029556	gi|951562173|ref|XP_014479982.1|	XP_014479982	1087	0	PREDICTED: heat shock protein 83 [Dinoponera quadriceps]
TRINITY_DN41202_c0_g3	10.2574	246.641	-4.5877	1.3573e-08	0.00011178	-	-	-	-	-
TRINITY_DN41293_c2_g1	76.322	0.618652	6.9468	1.2719e-15	3.8405e-11	gi|60257805|gb|AAX15692.1|	AAX15692	242	3.28e-70	NADH dehydrogenase subunit 1 (mitochondrion) [Branchiostoma belcheri]
TRINITY_DN41795_c1_g2	421.511	86.2567	2.2889	7.7535e-06	0.025084	gi|807197017|gb|AKC57278.1|	AKC57278	57.8	9.49e-08	coat protein [Bemisia tabaci]
TRINITY_DN43154_c1_g5	35.3454	0	Inf	7.5582e-10	7.6074e-06	-	-	-	-	-
TRINITY_DN43516_c0_g1	25.3835	1.03047	4.6225	1.3523e-05	0.03712	gi|443711432|gb|ELU05220.1|	ELU05220	723	0	hypothetical protein CAPTEDRAFT_180936 [Capitella teleta]
TRINITY_DN44105_c0_g1	0	38.6189	#NAME?	3.5657e-11	4.0375e-07	gi|289183251|ref|YP_003457231.1|	YP_003457231	684	0	cytochrome c oxidase subunit I [Echinocardium cordatum]
TRINITY_DN48674_c0_g1	23.6818	0	Inf	4.6649e-06	0.017607	-	-	-	-	-
TRINITY_DN49596_c4_g1	27.8319	0	Inf	3.8373e-06	0.0158	gi|873232530|emb|CEM04838.1|	CEM04838	436	6.43e-148	unnamed protein product [Vitrella brassicaformis CCMP3155]
TRINITY_DN51260_c1_g3	5.79414	57.3367	-3.3068	2.3946e-07	0.0014461	-	-	-	-	-
TRINITY_DN54598_c1_g2	18.7074	0	Inf	8.4263e-06	0.026321	gi|1022737301|gb|KZR99127.1|	KZR99127	49.3	3.81e-06	Uncharacterized protein APZ42_005135 [Daphnia magna]
TRINITY_DN66982_c0_g1	74.9444	0	Inf	1.0998e-09	9.9631e-06	gi|999982028|gb|KXJ21180.1|	KXJ21180	357	1.23e-111	Solute carrier family 13 member 3 [Exaiptasia pallida]
TRINITY_DN68016_c0_g1	18.4489	0	Inf	9.9661e-06	0.029556	gi|954201121|gb|KRX11917.1|	KRX11917	138	3.78e-38	Galactinol synthase 1, partial [Trichinella nelsoni]
TRINITY_DN85148_c0_g1	39.9426	1.0214	5.2893	1.7662e-08	0.00013332	gi|5835479|ref|NP_008396.1|COX2_13475	NP_008396	214	7.28e-68	cytochrome c oxidase subunit II [Balanoglossus carnosus]
RT VS DMSO
Gene_id	readcount_LD	readcount_DMSO	log2FoldChange	pval	padj	NR_ID	NR_ACC	NR_Score	NR_Evalue	NR_Description
TRINITY_DN31578_c0_g1	1.63484	33.5104	-4.3574	1.0289e-05	0.035578	-	-	-	-	-
TRINITY_DN33803_c0_g1	28.3188	125.869	-2.1521	6.7651e-07	0.0050039	gi|1004399634|gb|KYB27341.1|	KYB27341	50.8	7.77e-07	hypothetical protein TcasGA2_TC033203 [Tribolium castaneum]
TRINITY_DN34342_c1_g1	0	19.9969	#NAME?	4.6929e-06	0.020827	gi|873228375|emb|CEM15978.1|	CEM15978	366	2.55e-122	unnamed protein product [Vitrella brassicaformis CCMP3155]
TRINITY_DN34998_c0_g1	3.92509	191.776	-5.6105	6.5539e-11	1.9391e-06	-	-	-	-	-
TRINITY_DN36087_c0_g1	0	29.55	#NAME?	5.3158e-06	0.022468	-	-	-	-	-
TRINITY_DN39707_c1_g1	21.0074	0	Inf	1.2382e-06	0.0084543	gi|225711622|gb|ACO11657.1|	ACO11657	295	1.69e-99	Ferritin, heavy subunit [Caligus rogercresseyi]
TRINITY_DN39708_c4_g1	9.13747	102.829	-3.4923	4.1489e-06	0.019382	-	-	-	-	-
TRINITY_DN40276_c1_g1	1924.61	9574.93	-2.3147	1.3848e-06	0.0087204	gi|961349806|gb|ALR99797.1|	ALR99797	72.4	3.6e-15	putative antimicrobial peptide acaloleptin A, partial [Phaedon cochleariae]
TRINITY_DN41133_c0_g3	6378.85	2357.63	1.436	2.0997e-06	0.011648	gi|478265782|gb|ENN82585.1|	ENN82585	135	2.03e-36	hypothetical protein YQE_01043, partial [Dendroctonus ponderosae]
TRINITY_DN41932_c0_g1	574.836	2301.24	-2.0012	5.053e-08	0.00064071	gi|961349806|gb|ALR99797.1|	ALR99797	77	9.7e-16	putative antimicrobial peptide acaloleptin A, partial [Phaedon cochleariae]
TRINITY_DN43034_c1_g2	3104.95	8893.52	-1.5182	2.5513e-07	0.0025161	-	-	-	-	-
TRINITY_DN44105_c0_g1	0	37.2643	#NAME?	5.4046e-11	1.9391e-06	gi|289183251|ref|YP_003457231.1|	YP_003457231	684	0	cytochrome c oxidase subunit I [Echinocardium cordatum]
TRINITY_DN44492_c1_g1	325.566	110.393	1.5603	3.9928e-06	0.019382	gi|634006893|gb|AHZ59660.1|	AHZ59660	688	0	glycoside hydrolase family 1 [Phyllotreta striolata]
TRINITY_DN44671_c0_g3	985.561	378.959	1.3789	1.0422e-05	0.035578	gi|1059395105|ref|XP_017771146.1|	XP_017771146	97.1	3.13e-19	PREDICTED: uncharacterized protein LOC108558670 [Nicrophorus vespilloides]
TRINITY_DN45086_c2_g1	239.476	780.927	-1.7053	1.4466e-07	0.001605	gi|91089913|ref|XP_972686.1|	XP_972686	473	1.39e-154	PREDICTED: facilitated trehalose transporter Tret1 isoform X1 [Tribolium castaneum]
TRINITY_DN46255_c0_g2	28.6337	118.174	-2.0451	9.5123e-06	0.035578	gi|116876|sp|P80032.1|COLE_ZOPAT	P80032	61.6	5.87e-10	RecName: Full=Coleoptericin
TRINITY_DN48140_c0_g2	3140.61	10426.7	-1.7312	4.5332e-09	6.7061e-05	gi|309318773|dbj|BAJ23047.1|	BAJ23047	206	3.34e-62	peptidoglycan-recognition protein-SC2 [Tenebrio molitor]
TRINITY_DN49407_c0_g1	923.533	317.487	1.5405	1.4737e-06	0.0087204	-	-	-	-	-
TRINITY_DN49919_c0_g1	639.85	1585.64	-1.3093	1.5853e-05	0.04852	gi|546679304|gb|ERL89791.1|	ERL89791	206	3.49e-61	hypothetical protein D910_07152 [Dendroctonus ponderosae]
TRINITY_DN50155_c0_g1	420.929	1051.91	-1.3214	1.5792e-05	0.04852	gi|91093959|ref|XP_968177.1|	XP_968177	876	0	PREDICTED: glucose dehydrogenase [FAD, quinone] [Tribolium castaneum]
TRINITY_DN50594_c0_g1	0.947698	30.407	-5.0038	3.5927e-07	0.0031888	gi|343476917|emb|CCD12124.1|	CCD12124	60.8	3.69e-45	unnamed protein product [Trypanosoma congolense IL3000]
TRINITY_DN50962_c1_g2	1244.75	4170.42	-1.7443	1.139e-05	0.037445	gi|2493576|sp|Q27023.1|DEFI_TENMO	Q27023	74.7	1.79e-14	RecName: Full=Tenecin-1; Flags: Precursor
TRINITY_DN51986_c3_g2	4.25822	75.1146	-4.1408	5.9349e-06	0.023944	gi|1022768421|gb|KZS13155.1|	KZS13155	36.2	2.79e-29	Uncharacterized protein APZ42_021776 [Daphnia magna]
TRINITY_DN53187_c1_g1	0.947166	32.3274	-5.093	3.5983e-06	0.018787	gi|116876|sp|P80032.1|COLE_ZOPAT	P80032	62.4	8.31e-11	RecName: Full=Coleoptericin
TRINITY_DN55425_c3_g5	67.7275	303.15	-2.1622	3.6283e-09	6.4409e-05	-	-	-	-	-
TRINITY_DN55709_c2_g1	158.932	9611.65	-5.9183	6.32e-12	5.6096e-07	gi|807197027|gb|AKC57283.1|	AKC57283	276	5.23e-80	polyprotein, partial [Bemisia tabaci]
TRINITY_DN55709_c2_g2	19.0216	536.597	-4.8181	3.5493e-10	7.8759e-06	gi|501290032|dbj|BAN20123.1|	BAN20123	345	3.12e-100	unkown protein [Riptortus pedestris]
TRINITY_DN66982_c0_g1	65.626	0	Inf	9.8028e-06	0.035578	gi|999982028|gb|KXJ21180.1|	KXJ21180	357	1.23e-111	Solute carrier family 13 member 3 [Exaiptasia pallida]
TRINITY_DN9403_c0_g1	0	22.1191	#NAME?	4.1911e-07	0.0033818	gi|27764591|gb|AAO22146.1|	AAO22146	186	2.23e-57	31 kDa antigen [Plasmodium berghei]
